# Supplementary material for: Prevalence of Autism Spectrum Disorder (ASD) among the children aged 18-36 months in a rural community of Bangladesh: A cross sectional study
Source: F1000Res. 2018 Apr 4;7:424. [Version 1] doi: 10.12688/f1000research.13563.1 (PMC6039957; doi:10.12688/f1000research.13563.1)
Supplement: Supplementary file 1 [file f1000research-7-14732-s0000.tgz]

Archive with 1 entries (1 files):
- 4d296e76-e53b-488a-8572-cb5e59d8fe99.7z
