# Supplementary material for: Prevalence of Autism Spectrum Disorder (ASD) among the children aged 18-36 months in a rural community of Bangladesh: A cross sectional study
Source: F1000Res. 2018 Apr 4;7:424. [Version 1] doi: 10.12688/f1000research.13563.1 (PMC6039957; doi:10.12688/f1000research.13563.1)
Supplement: Supplementary file 2 [file f1000research-7-14732-s0001.tgz]

Archive with 1 entries (1 files):
- 1838ac47-8a81-4154-817f-9e2bd3dccdbe.zip
